# Supplementary material for: Low Geriatric Nutritional Risk Index Is Associated with Poorer Prognosis in Elderly Diffuse Large B-Cell Lymphoma Patients Unfit for Intensive Anthracycline-Containing Therapy: A Real-World Study
Source: Nutrients. 2021 Sep 17;13(9):3243. doi: 10.3390/nu13093243 (PMC8468689; doi:10.3390/nu13093243)
Supplement: Supplementary file 1 [file nutrients-13-03243-s001.zip]

Archive with 1 entries (1 files):
- nutrients-1351586-supplementary.pdf
